# Supplementary material for: Phosphoproteomes of Strongylocentrotus purpuratus shell and tooth matrix: identification of a major acidic sea urchin tooth phosphoprotein, phosphodontin
Source: Proteome Sci. 2010 Feb 8;8:6. doi: 10.1186/1477-5956-8-6 (PMC2830187; doi:10.1186/1477-5956-8-6)
Supplement: Additional file 1 — Test matrix protein phosphorylation sites (xls-file). List of scores, phosphorylation site probabilities, possible kinase target motifs, charge, mass, mass errors and intensity of peptides from test matrix proteins as provided by MaxQuant identification and evaluation software. [file 1477-5956-8-6-S1.XLS]

## Sheet: Phospho (STY)Sites
KR Cleavage
Entry number	Position	Best Localization Raw File	Best Localization Scan Number	Best Identification Raw File	Best Identification Scan Number	Localization Prob	Score Diff	Number of Phospho (STY)	Amino Acid	Sequence Window	Motifs	Best Motif	Random Match	PEP	Mascot Score	PTM Score	Modified Sequence	Phospho (STY) Probabilities	Phospho (STY) Score Diffs	Charge	m/z	Mass Error [ppm]	Intensity
GLEAN3_04136	39	20081209_Orbi2_KhMa_sutestP_3c	2366	20081209_Orbi2_KhMa_sutestP_3c	2366	1	73.1164	1	S	IEEGQASGEGAGE				0.00688306	38.14	73.116	_IEEGQAS(ph)GEGAGEEGK_	IEEGQAS(1)GEGAGEEGK	IEEGQAS(73.12)GEGAGEEGK	2	814.328	-0.32991	53881
GLEAN3_04867	84	20090212_Orbi2_KhMa_sutestP_2mg_KR3c	4003	20090123_Orbi2_KhMa_sutestP_2mg_KR_comb	3742	1	12.9537	1	T	GFGNPGTPGGRQP	ERK/MAPK	ERK/MAPK	0.0025	0.00446033	27.62	87.563	_QPGFGNPGT(ph)PGGR_	QPGFGNPGT(1)PGGR	QPGFGNPGT(12.95)PGGR	2	661.288	-0.60006	131440
GLEAN3_05419	362	20090212_Orbi2_KhMa_sutestP_2mg_KR3c	4779	20090212_Orbi2_KhMa_sutestP_2mg_KR3b	6423	1	110.05	1	Y	RIIEDEYIAREGA	EGFR	EGFR	0.143838	0.00615086	30.41	126.15	_IIEDEY(ph)IAR_	IIEDEY(1)IAR	IIEDEY(110.05)IAR	2	601.279	-0.16606	96723
GLEAN3_08678	728	20090212_Orbi2_KhMa_sutestP_2mg_KR3b	5590	20090212_Orbi2_KhMa_sutestP_2mg_KR3a	4838	0.655022	4.54367	2	S	MEKVALSPTDTSM				4.53e-06	23.53	89.368	_VALS(ph)PTDTSM(ox)LS(ph)SINQR_	VALS(0.655)PT(0.232)DT(0.085)S(0.03)MLS(0.536)S(0.462)INQR	VALS(4.54)PT(-4.54)DT(-8.94)S(-13.69)MLS(0.67)S(-0.67)INQR	3	665.955	-0.34097	321740
GLEAN3_08678	733	20090212_Orbi2_KhMa_sutestP_2mg_KR3a	4838	20090212_Orbi2_KhMa_sutestP_2mg_KR3a	4838	0.481439	1.24396	2	S	LSPTDTSMLSSIN	GSK3;PLK1	PLK1	0.033462	4.53e-06	23.53	89.368	_VALSPTDTS(ph)M(ox)LSS(ph)INQR_	VALS(0.123)PT(0.034)DT(0.362)S(0.481)MLS(0.033)S(0.967)INQR	VALS(-5.97)PT(-11.54)DT(-1.24)S(1.24)MLS(-14.89)S(14.89)INQR	3	665.955	-0.31972	321740
GLEAN3_08678	736	20090212_Orbi2_KhMa_sutestP_2mg_KR3b	5590	20090212_Orbi2_KhMa_sutestP_2mg_KR3a	4838	0.535981	0.670324	2	S	TDTSMLSSINQRQ	CK1	CK1	0.081	4.53e-06	23.53	89.368	_VALS(ph)PTDTSM(ox)LS(ph)SINQR_	VALS(0.655)PT(0.232)DT(0.085)S(0.03)MLS(0.536)S(0.462)INQR	VALS(4.54)PT(-4.54)DT(-8.94)S(-13.69)MLS(0.67)S(-0.67)INQR	3	665.955	-0.34097	321740
GLEAN3_08678	737	20090212_Orbi2_KhMa_sutestP_2mg_KR3a	4838	20090212_Orbi2_KhMa_sutestP_2mg_KR3a	4838	0.967253	14.8929	2	S	DTSMLSSINQRQF	CK1	CK1	0.143	4.53e-06	23.53	89.368	_VALSPTDTS(ph)M(ox)LSS(ph)INQR_	VALS(0.123)PT(0.034)DT(0.362)S(0.481)MLS(0.033)S(0.967)INQR	VALS(-5.97)PT(-11.54)DT(-1.24)S(1.24)MLS(-14.89)S(14.89)INQR	3	665.955	-0.31972	321740
GLEAN3_08678	730	20090212_Orbi2_KhMa_sutestP_2mg_KR4b	5137	20090212_Orbi2_KhMa_sutestP_2mg_KR3a	4838	0.682488	6.92301	2	T	KVALSPTDTSMLS	FHA KAPP;NEK6	NEK6	0.076	4.53e-06	23.53	89.368	_VALSPT(ph)DTSM(ox)LSS(ph)INQR_	VALS(0.142)PT(0.682)DT(0.143)S(0.035)MLS(0.175)S(0.823)INQR	VALS(-6.92)PT(6.92)DT(-6.92)S(-13.31)MLS(-6.92)S(6.92)INQR	3	665.955	-0.66507	321740
GLEAN3_11637	296	20090212_Orbi2_KhMa_sutestP_2mg_KR4b	6871	20090212_Orbi2_KhMa_sutestP_2mg_KR4a	6345	1	88.2678	1	S	LGNLPISREGNDP	NEK6	NEK6	0.076	0.007	46.03	114.354	_LGNLPIS(ph)R_	LGNLPIS(1)R	LGNLPIS(88.27)R	2	475.247	0.021	2698500
GLEAN3_13143	338	20090123_Orbi2_KhMa_sutestP_2mg_KR1c	2181	20090123_Orbi2_KhMa_sutestP_2mg_KR1c	2181	0.999966	44.6406	3	S	LITPTNSSDEEEE	CK1;CK2	CK2	0.058	5.18e-05	22.81	105.65	_LIT(ph)PTNS(ph)S(ph)DEEEEK_	LIT(1)PTNS(1)S(1)DEEEEK	LIT(42.29)PT(-42.29)NS(44.64)S(58.74)DEEEEK	2	916.32	-0.42258	136270
GLEAN3_13143	334	20090123_Orbi2_KhMa_sutestP_2mg_KR1c	2181	20090123_Orbi2_KhMa_sutestP_2mg_KR1c	2181	0.999941	42.29	3	T	LTQRLITPTNSSD	CAMK2	CAMK2	0.042	5.18e-05	22.81	105.65	_LIT(ph)PTNS(ph)S(ph)DEEEEK_	LIT(1)PTNS(1)S(1)DEEEEK	LIT(42.29)PT(-42.29)NS(44.64)S(58.74)DEEEEK	2	916.32	-0.42258	136270
GLEAN3_13143	339	20090123_Orbi2_KhMa_sutestP_2mg_KR1c	2181	20090123_Orbi2_KhMa_sutestP_2mg_KR1c	2181	0.999999	58.7378	3	S	ITPTNSSDEEEEK	CK2	CK2	0.058	5.18e-05	22.81	105.65	_LIT(ph)PTNS(ph)S(ph)DEEEEK_	LIT(1)PTNS(1)S(1)DEEEEK	LIT(42.29)PT(-42.29)NS(44.64)S(58.74)DEEEEK	2	916.32	-0.42258	136270
GLEAN3_15408	991	20090212_Orbi2_KhMa_sutestP_2mg_KR3a	6256	20090212_Orbi2_KhMa_sutestP_2mg_KR3a	6256	0.849641	7.80003	2	S	AESSGVSPTNSVG	CK1;GSK3	CK1	0.081	1.08e-08	29.16	84.546	_QAESSGVS(ph)PT(ph)NSVGDVPDVIM(ox)VDGNK_	QAES(0.015)S(0.017)GVS(0.85)PT(0.871)NS(0.247)VGDVPDVIMVDGNK	QAES(-18.39)S(-17.69)GVS(7.8)PT(7.8)NS(-7.8)VGDVPDVIMVDGNK	3	926.724	-0.90171	66748
GLEAN3_15408	993	20090212_Orbi2_KhMa_sutestP_2mg_KR3a	6256	20090212_Orbi2_KhMa_sutestP_2mg_KR3a	6256	0.870871	7.80003	2	T	SSGVSPTNSVGDV				1.08e-08	29.16	84.546	_QAESSGVS(ph)PT(ph)NSVGDVPDVIM(ox)VDGNK_	QAES(0.015)S(0.017)GVS(0.85)PT(0.871)NS(0.247)VGDVPDVIMVDGNK	QAES(-18.39)S(-17.69)GVS(7.8)PT(7.8)NS(-7.8)VGDVPDVIMVDGNK	3	926.724	-0.90171	66748
GLEAN3_15870;27123	98	20090212_Orbi2_KhMa_sutestP_2mg_KR3c	7568	20090123_Orbi2_KhMa_sutestP_2mg_KR2b	6186	1	95.8136	2	S	EEVKDESEESDDD				1.55e-07	35.86	134.89	_DES(ph)EES(ph)DDDM(ox)GFGLFD_	DES(1)EES(1)DDDMGFGLFD	DES(95.81)EES(95.81)DDDMGFGLFD	2	992.292	0.1161	1016100
GLEAN3_15870;27123	101	20090212_Orbi2_KhMa_sutestP_2mg_KR3c	7568	20090123_Orbi2_KhMa_sutestP_2mg_KR2b	6186	1	95.8136	2	S	KDESEESDDDMGF	CK1	CK1	0.081	1.55e-07	35.86	134.89	_DES(ph)EES(ph)DDDM(ox)GFGLFD_	DES(1)EES(1)DDDMGFGLFD	DES(95.81)EES(95.81)DDDMGFGLFD	2	992.292	0.1161	1016100
GLEAN3_16285;16293	209	20090123_Orbi2_KhMa_sutestP_2mg_KR1a	4055	20090123_Orbi2_KhMa_sutestP_2mg_KR1a	4055	0.991694	20.7764	1	S	RFNASGSPVGSPQ	GSK3	GSK3	0.081	3.42e-07	46.06	117.38	_FNASGS(ph)PVGSPQLER_	FNAS(0.008)GS(0.992)PVGSPQLER	FNAS(-20.78)GS(20.78)PVGS(-48.87)PQLER	2	813.37	-0.10949	23375
GLEAN3_16285;16293	213	20090123_Orbi2_KhMa_sutestP_2mg_KR1a	2928	20090123_Orbi2_KhMa_sutestP_2mg_KR1a	2928	1	145.186	2	S	SGSPVGSPQLERH	CK1;ERK/MAPK	ERK/MAPK	0.0034	6.36e-30	54.71	208.55	_FNASGS(ph)PVGS(ph)PQLER_	FNASGS(1)PVGS(1)PQLER	FNAS(-76)GS(76)PVGS(145.19)PQLER	2	853.353	0.40707	145070
GLEAN3_16285	1062	20090212_Orbi2_KhMa_sutestP_2mg_KR4b	6320	20090212_Orbi2_KhMa_sutestP_2mg_KR3a	5335	1	100.32	1	S	ESKPLLSDGEEVE	CK2	CK2	0.058	3.09e-07	53.07	178.44	_PLLS(ph)DGEEVEK_	PLLS(1)DGEEVEK	PLLS(100.32)DGEEVEK	2	648.292	-0.20844	483670
GLEAN3_16285	1086	20090123_Orbi2_KhMa_sutestP_2mg_KR1a	2850	20090212_Orbi2_KhMa_sutestP_2mg_KR3c	3500	1	76.7813	2	S	RPISRRSAALSDD	CK1;GSK3;PKA	PKA	0.042	1.24e-09	46.04	120.16	_S(ph)AALS(ph)DDDDQSPVPAPR_	S(1)AALS(1)DDDDQSPVPAPR	S(76.78)AALS(52.47)DDDDQS(-52.47)PVPAPR	2	950.872	-0.56795	79136
GLEAN3_16285	1090	20090123_Orbi2_KhMa_sutestP_2mg_KR1a	2850	20090212_Orbi2_KhMa_sutestP_2mg_KR3c	3500	0.999994	52.473	2	S	RRSAALSDDDDQS	CK1	CK1	0.143	1.24e-09	46.04	120.16	_S(ph)AALS(ph)DDDDQSPVPAPR_	S(1)AALS(1)DDDDQSPVPAPR	S(76.78)AALS(52.47)DDDDQS(-52.47)PVPAPR	2	950.872	-0.56795	79136
GLEAN3_18255	343	20090212_Orbi2_KhMa_sutestP_2mg_KR3a	8202	20090212_Orbi2_KhMa_sutestP_2mg_KR3a	8202	0.942154	12.1201	1	S	VIIESPSSDDLKS				8.68e-20	66.55	183.28	_DAVPVVIIESPS(ph)SDDLK_	DAVPVVIIESPS(0.942)S(0.058)DDLK	DAVPVVIIES(-46.43)PS(12.12)S(-12.12)DDLK	2	932.453	0.28031	1938800
GLEAN3_18255	344	20090212_Orbi2_KhMa_sutestP_2mg_KR4a	8659	20090212_Orbi2_KhMa_sutestP_2mg_KR3a	8202	0.844114	7.55644	1	S	IIESPSSDDLKST	CK1	CK1	0.081	8.68e-20	66.55	183.28	_DAVPVVIIESPSS(ph)DDLK_	DAVPVVIIES(0.008)PS(0.148)S(0.844)DDLK	DAVPVVIIES(-20.39)PS(-7.56)S(7.56)DDLK	3	621.971	-0.0079381	1938800
GLEAN3_18649	212	20090212_Orbi2_KhMa_sutestP_2mg_KR3b	7232	20090212_Orbi2_KhMa_sutestP_2mg_KR3b	7232	1	105.566	1	S	APLDQDSDDDDDD				7.78e-22	46.69	130	_NAAPLDQDS(ph)DDDDDDDEDIDAITR_	NAAPLDQDS(1)DDDDDDDEDIDAITR	NAAPLDQDS(105.57)DDDDDDDEDIDAIT(-105.57)R	3	910.345	-0.29536	2122500
GLEAN3_18666	1962	20090212_Orbi2_KhMa_sutestP_2mg_KR4b	7170	20090212_Orbi2_KhMa_sutestP_2mg_KR4b	7170	1	134.886	1	S	VPGDDLSEEKRAN				4.1e-12	43.56	134.89	_DDPDAAEALVPGDDLS(ph)EEK_	DDPDAAEALVPGDDLS(1)EEK	DDPDAAEALVPGDDLS(134.89)EEK	2	1033.43	-0.023148	1047000
GLEAN3_20139	300	20090212_Orbi2_KhMa_sutestP_2mg_KR3c	3098	20081111_Orbi4_KhMa_SA_sutestP_KR1b	5426	1	64.3851	2	S	RFVQDDSESNEAD				3.35e-107	57.99	275.73	_FVQDDS(ph)ES(ph)NEADEDAPR_	FVQDDS(1)ES(1)NEADEDAPR	FVQDDS(64.39)ES(64.39)NEADEDAPR	2	1042.36	0.055151	9764300
GLEAN3_20139	302	20090212_Orbi2_KhMa_sutestP_2mg_KR3c	3098	20081111_Orbi4_KhMa_SA_sutestP_KR1b	5426	1	64.3851	2	S	VQDDSESNEADED				3.35e-107	57.99	275.73	_FVQDDS(ph)ES(ph)NEADEDAPR_	FVQDDS(1)ES(1)NEADEDAPR	FVQDDS(64.39)ES(64.39)NEADEDAPR	2	1042.36	0.055151	9764300
GLEAN3_20139	347	20090212_Orbi2_KhMa_sutestP_2mg_KR4c	5987	20090212_Orbi2_KhMa_sutestP_2mg_KR3c	5344	0.863308	8.0377	1	S	AEAAGLSSNEVTQ	CK2	CK2	0.058	7.58e-26	70.98	195.74	_NVAEAAGLS(ph)SNEVTQVK_	NVAEAAGLS(0.863)S(0.136)NEVT(0.001)QVK	NVAEAAGLS(8.04)S(-8.04)NEVT(-29.15)QVK	3	599.619	0.0024399	6792900
GLEAN3_20139	348	20090212_Orbi2_KhMa_sutestP_2mg_KR3b	7044	20090212_Orbi2_KhMa_sutestP_2mg_KR3c	5344	0.999939	42.1135	1	S	EAAGLSSNEVTQV				7.58e-26	70.98	195.74	_NVAEAAGLSS(ph)NEVTQVK_	NVAEAAGLSS(1)NEVTQVK	NVAEAAGLS(-42.11)S(42.11)NEVT(-83.24)QVK	2	898.925	0.16551	6792900
GLEAN3_20139	377	20090212_Orbi2_KhMa_sutestP_2mg_KR4b	5478	20090212_Orbi2_KhMa_sutestP_2mg_KR4b	5478	0.999929	41.4873	1	S	QQPLPFSEQQQEY	NEK6	NEK6	0.076	0.000195479	37.69	86.822	_(gl)QQQPLPFS(ph)EQQQEYR_	QQQPLPFS(1)EQQQEYR	QQQPLPFS(41.49)EQQQEY(-41.49)R	2	984.928	-0.72649	64571
GLEAN3_11703;21739	238	20090212_Orbi2_KhMa_sutestP_2mg_KR3c	7547	20090212_Orbi2_KhMa_sutestP_2mg_KR3a	7792	1	48.4989	2	S	AAKKEESEEESDD	CK2;GSK3	CK2	0.058	8.2e-19	28.1	173.53	_KEES(ph)EEES(ph)DDDM(ox)GFGLFD_	KEES(1)EEES(1)DDDMGFGLFD	KEES(48.5)EEES(48.5)DDDMGFGLFD	2	1127.87	0.060788	736930
GLEAN3_11703;21739	242	20090212_Orbi2_KhMa_sutestP_2mg_KR3c	7547	20090212_Orbi2_KhMa_sutestP_2mg_KR3a	7792	1	48.4989	2	S	EESEEESDDDMGF	CK1	CK1	0.143	8.2e-19	28.1	173.53	_KEES(ph)EEES(ph)DDDM(ox)GFGLFD_	KEES(1)EEES(1)DDDMGFGLFD	KEES(48.5)EEES(48.5)DDDMGFGLFD	2	1127.87	0.060788	736930
GLEAN3_24991	144	20090212_Orbi2_KhMa_sutestP_2mg_KR4b	7123	20090212_Orbi2_KhMa_sutestP_2mg_KR4a	6517	1	84.5698	1	S	ARARGPSLFGRIV	CAMK2;PKA/AKT	PKA/AKT	0.001764	0.00883704	29.78	111.83	_GPS(ph)LFGR_	GPS(1)LFGR	GPS(84.57)LFGR	2	407.186	-0.44069	453250
GLEAN3_26863	38	20090212_Orbi2_KhMa_sutestP_2mg_KR3a	7577	20090212_Orbi2_KhMa_sutestP_2mg_KR3a	7577	1	181.183	1	S	LTRFFLSDDEEET	CK2	CK2	0.058	6.51e-68	63.15	259.72	_FFLS(ph)DDEEETK_	FFLS(1)DDEEETK	FFLS(181.18)DDEEET(-181.18)K	2	720.284	-0.022916	296740
KD Cleavage
Entry number	Position	Best Localization Raw File	Best Localization Scan Number	Best Identification Raw File	Best Identification Scan Number	Localization Prob	Score Diff	Number of Phospho (STY)	Amino Acid	Sequence Window	Motifs	Best Motif	Random Match	PEP	Mascot Score	PTM Score	Modified Sequence	Phospho (STY) Probabilities	Phospho (STY) Score Diffs	Charge	m/z	Mass Error [ppm]	Intensity
GLEAN3_04136	39	20081217_orbi2_KhMa_sutestP_KD_a2	2272	20081217_orbi2_KhMa_sutestP_KD_a2	2272	1	155.4	1	S	IEEGQASGEGAGE				3.30563e-63	53.55	155.4	_IEEGQAS(ph)GEGAGEEGK_	IEEGQAS(1)GEGAGEEGK	IEEGQAS(155.4)GEGAGEEGK	2	814.328	-0.18911	145690
GLEAN3_14937	1222	20090317_FT1_KhMa_SA_sutestP_KD4c	5627	20090317_FT1_KhMa_SA_sutestP_KD4b	6023	1	96.1933	1	S	KNFDDGSLELKAE	PLK1	PLK1	0.033462	7.8039e-06	18.61	108.14	_NFDDGS(ph)LELK_	NFDDGS(1)LELK	NFDDGS(96.19)LELK	2	609.258	0.04171	139090
GLEAN3_15870;27123	98	20090317_FT1_KhMa_SA_sutestP_KD4c	7611	20090305_Orbi2_KhMa_sutestP_2mg_KD2a	8002	1	47.6309	2	S	EEVKDESEESDDD				8.97739e-06	25.61	105.09	_DES(ph)EES(ph)DDDM(ox)GFGLFD_	DES(1)EES(1)DDDMGFGLFD	DES(47.63)EES(47.63)DDDMGFGLFD	2	992.292	-0.32579	117150
GLEAN3_15870;27123	101	20090317_FT1_KhMa_SA_sutestP_KD4c	7611	20090305_Orbi2_KhMa_sutestP_2mg_KD2a	8002	1	47.6309	2	S	KDESEESDDDMGF	CK1	CK1	0.081	8.97739e-06	25.61	105.09	_DES(ph)EES(ph)DDDM(ox)GFGLFD_	DES(1)EES(1)DDDMGFGLFD	DES(47.63)EES(47.63)DDDMGFGLFD	2	992.292	-0.32579	117150
GLEAN3_16285	1062	20090317_FT1_KhMa_SA_sutestP_KD4c	4257	20090317_FT1_KhMa_SA_sutestP_KD4a	5236	1	193.398	1	S	ESKPLLSDGEEVE	CK2	CK2	0.058	4.53717e-242	54.98	225.17	_PLLS(ph)DGEEVEK_	PLLS(1)DGEEVEK	PLLS(193.4)DGEEVEK	2	648.292	0.51617	469130
GLEAN3_18255	343	20090305_Orbi2_KhMa_sutestP_2mg_KD2a	9033	20090305_Orbi2_KhMa_sutestP_2mg_KD2a	9033	0.997835	26.6483	1	S	VIIESPSSDDLKS				4.74354e-301	73.96	235.2	_DAVPVVIIESPS(ph)SDDLK_	DAVPVVIIESPS(0.998)S(0.002)DDLK	DAVPVVIIES(-51.91)PS(26.65)S(-26.65)DDLK	2	932.453	-0.036718	1204900
GLEAN3_18255	344	20090317_FT1_KhMa_SA_sutestP_KD4a	8258	20090305_Orbi2_KhMa_sutestP_2mg_KD2a	9033	0.478184	0	1	S	IIESPSSDDLKST	CK1	CK1	0.081	4.74354e-301	73.96	235.2	_DAVPVVIIESPS(ph)SDDLK_	DAVPVVIIES(0.044)PS(0.478)S(0.478)DDLK	DAVPVVIIES(-10.4)PS(0)S(0)DDLK	3	621.971	0.14686	1204900
GLEAN3_18666	1962	20090317_FT1_KhMa_SA_sutestP_KD4c	5576	20090305_Orbi2_KhMa_sutestP_2mg_KD2a	7076	1	114.701	1	S	VPGDDLSEEKRAN				2.26203e-48	50.53	145.45	_DDPDAAEALVPGDDLS(ph)EEK_	DDPDAAEALVPGDDLS(1)EEK	DDPDAAEALVPGDDLS(114.7)EEK	2	1033.43	0.29355	969270
GLEAN3_20613	82	20090317_FT1_KhMa_SA_sutestP_KD4b	2188	20090317_FT1_KhMa_SA_sutestP_KD4b	2188	0.999996	54.3348	2	S	SFKAQDSISSITK				3.48986e-38	29.23	143.5	_AQDS(ph)ISS(ph)ITK_	AQDS(1)ISS(1)ITK	AQDS(54.33)IS(-34.1)S(34.1)IT(-52.03)K	2	605.244	0.47869	35389
GLEAN3_20613	85	20090317_FT1_KhMa_SA_sutestP_KD4b	2188	20090317_FT1_KhMa_SA_sutestP_KD4b	2188	0.999605	34.1023	2	S	AQDSISSITKEIY	CK1	CK1	0.081	3.48986e-38	29.23	143.5	_AQDS(ph)ISS(ph)ITK_	AQDS(1)ISS(1)ITK	AQDS(54.33)IS(-34.1)S(34.1)IT(-52.03)K	2	605.244	0.47869	35389
GLEAN3_25515	1097	20090317_FT1_KhMa_SA_sutestP_KD4c	4085	20090317_FT1_KhMa_SA_sutestP_KD3c	5665	1	66.399	1	S	LSKLSGSPLPTVR	NEK6	NEK6	0.076	1.65137e-24	44.89	133.79	_LSGS(ph)PLPTVR_	LSGS(1)PLPTVR	LS(-66.4)GS(66.4)PLPT(-66.4)VR	2	553.784	0.41556	191600
GLEAN3_11684;27937	143	20081217_orbi2_KhMa_sutestP_KD_c0	3019	20081217_orbi2_KhMa_sutestP_KD_c0	3019	0.99889	29.5422	1	Y	EKDIASYIKKDFD	EGFR	EGFR	0.143838	1.41967e-22	25.54	104.13	_DIASY(ph)IKK_	DIAS(0.001)Y(0.999)IKK	DIAS(-29.54)Y(29.54)IKK	2	509.254	4.0571	0
KRD Cleavage
Entry number	Position	Best Localization Raw File	Best Localization Scan Number	Best Identification Raw File	Best Identification Scan Number	Localization Prob	Score Diff	Number of Phospho (STY)	Amino Acid	Sequence Window	Motifs	Best Motif	Random Match	PEP	Mascot Score	PTM Score	Modified Sequence	Phospho (STY) Probabilities	Phospho (STY) Score Diffs	Charge	m/z	Mass Error [ppm]	Intensity
GLEAN3_11637	296	20090325_FT1_KhMa_SA_sutestP_KRD3c	6696	20090318_FT1_KhMa_SA_sutestP_KRD1a	5959	1	88.2678	1	S	LGNLPISREGNDP	NEK6	NEK6	0.076	2.78589e-07	39.79	128.52	_LGNLPIS(ph)R_	LGNLPIS(1)R	LGNLPIS(88.27)R	2	475.247	0.97663	319410
GLEAN3_13143	338	20090325_FT1_KhMa_SA_sutestP_KRD2b	1739	20090325_FT1_KhMa_SA_sutestP_KRD2b	1739	0.999999	61.2958	3	S	LITPTNSSDEEEE	CK1;CK2	CK2	0.058	3.66115e-39	40.78	147.94	_LIT(ph)PTNS(ph)S(ph)DEEEEK_	LIT(0.983)PT(0.017)NS(1)S(1)DEEEEK	LIT(17.59)PT(-17.59)NS(61.3)S(68.83)DEEEEK	2	916.32	-0.21848	39491
GLEAN3_13143	339	20090325_FT1_KhMa_SA_sutestP_KRD2b	1739	20090325_FT1_KhMa_SA_sutestP_KRD2b	1739	1	68.8291	3	S	ITPTNSSDEEEEK	CK2	CK2	0.058	3.66115e-39	40.78	147.94	_LIT(ph)PTNS(ph)S(ph)DEEEEK_	LIT(0.983)PT(0.017)NS(1)S(1)DEEEEK	LIT(17.59)PT(-17.59)NS(61.3)S(68.83)DEEEEK	2	916.32	-0.21848	39491
GLEAN3_14937	1222	20090325_FT1_KhMa_SA_sutestP_KRD2b	6398	20090325_FT1_KhMa_SA_sutestP_KRD2a	6979	1	74.0388	1	S	KNFDDGSLELKAE	PLK1	PLK1	0.033462	0.00221363	16.49	96.193	_NFDDGS(ph)LELK_	NFDDGS(1)LELK	NFDDGS(74.04)LELK	2	609.258	-0.17442	17863
GLEAN3_16285	1062	20090325_FT1_KhMa_SA_sutestP_KRD3b	6403	20090318_FT1_KhMa_SA_sutestP_KRD1a	5623	1	193.398	1	S	ESKPLLSDGEEVE	CK2	CK2	0.058	6.34726e-165	73.1	225.17	_PLLS(ph)DGEEVEK_	PLLS(1)DGEEVEK	PLLS(193.4)DGEEVEK	2	648.292	-0.30387	207360
GLEAN3_18255	343	20090318_FT1_KhMa_SA_sutestP_KRD1a	8346	20090318_FT1_KhMa_SA_sutestP_KRD1a	8346	0.992377	21.1508	1	S	VIIESPSSDDLKS				2.33516e-37	38.52	136.85	_DAVPVVIIESPS(ph)SDDLK_	DAVPVVIIESPS(0.992)S(0.008)DDLK	DAVPVVIIES(-50.2)PS(21.15)S(-21.15)DDLK	2	932.453	-0.13771	149270
GLEAN3_18255	344	20090325_FT1_KhMa_SA_sutestP_KRD3a	8622	20090318_FT1_KhMa_SA_sutestP_KRD1a	8346	0.497613	0	1	S	IIESPSSDDLKST	CK1	CK1	0.081	2.33516e-37	38.52	136.85	_DAVPVVIIESPS(ph)SDDLK_	DAVPVVIIES(0.005)PS(0.498)S(0.498)DDLK	DAVPVVIIES(-20.18)PS(0)S(0)DDLK	3	621.971	0.43633	149270
GLEAN3_18389	151	20090318_FT1_KhMa_SA_sutestP_KRD1a	8882	20090318_FT1_KhMa_SA_sutestP_KRD1a	8882	0.999972	45.6335	1	S	VITEELSDPESPR	CK1;CK2;GSK3	CK2	0.058	2.96129e-27	40.71	118.75	_VTPLPVITEELS(ph)DPESPR_	VTPLPVITEELS(1)DPESPR	VT(-102.72)PLPVIT(-62.26)EELS(45.63)DPES(-45.63)PR	3	687.005	0.36416	94577
GLEAN3_18666	1962	20090318_FT1_KhMa_SA_sutestP_KRD1a	6582	20090318_FT1_KhMa_SA_sutestP_KRD1a	6582	1	105.092	1	S	VPGDDLSEEKRAN				1.23021e-16	26.71	105.09	_DDPDAAEALVPGDDLS(ph)EEK_	DDPDAAEALVPGDDLS(1)EEK	DDPDAAEALVPGDDLS(105.09)EEK	2	1033.43	-0.17385	39300
GLEAN3_20139	347	20090325_FT1_KhMa_SA_sutestP_KRD2b	5582	20090318_FT1_KhMa_SA_sutestP_KRD1a	6483	0.5	0	1	S	AEAAGLSSNEVTQ	CK2	CK2	0.058	5.32615e-266	87.85	253.26	_NVAEAAGLS(ph)SNEVTQVK_	NVAEAAGLS(0.5)S(0.5)NEVTQVK	NVAEAAGLS(0)S(0)NEVT(-62.28)QVK	3	599.619	-0.011838	854310
GLEAN3_20139	348	20090318_FT1_KhMa_SA_sutestP_KRD1a	6483	20090318_FT1_KhMa_SA_sutestP_KRD1a	6483	0.999988	49.2072	1	S	EAAGLSSNEVTQV				5.32615e-266	87.85	253.26	_NVAEAAGLSS(ph)NEVTQVK_	NVAEAAGLSS(1)NEVTQVK	NVAEAAGLS(-49.21)S(49.21)NEVT(-105.31)QVK	2	898.925	0.32732	854310
GLEAN3_24991	144	20090325_FT1_KhMa_SA_sutestP_KRD3c	6870	20090325_FT1_KhMa_SA_sutestP_KRD2b	5493	1	84.5698	1	S	ARARGPSLFGRIV	CAMK2;PKA/AKT	PKA/AKT	0.001764	2.85801e-16	25.79	142.72	_GPS(ph)LFGR_	GPS(1)LFGR	GPS(84.57)LFGR	2	407.186	-3.8801	211000
GLEAN3_25515	1097	20090325_FT1_KhMa_SA_sutestP_KRD2comb	5227	20090325_FT1_KhMa_SA_sutestP_KRD3a	5544	1	66.399	1	S	LSKLSGSPLPTVR	NEK6	NEK6	0.076	1.38812e-14	38.19	133.79	_LSGS(ph)PLPTVR_	LSGS(1)PLPTVR	LS(-75.34)GS(66.4)PLPT(-66.4)VR	2	553.784	-0.019416	191130
GLEAN3_26863	38	20090325_FT1_KhMa_SA_sutestP_KRD2a	7960	20090325_FT1_KhMa_SA_sutestP_KRD2a	7960	1	181.183	1	S	LTRFFLSDDEEET	CK2	CK2	0.058	1.41056e-257	68.47	259.72	_FFLS(ph)DDEEETK_	FFLS(1)DDEEETK	FFLS(181.18)DDEEET(-181.18)K	2	720.284	-0.14535	125500
