# Supplementary material for: Phosphoproteomes of Strongylocentrotus purpuratus shell and tooth matrix: identification of a major acidic sea urchin tooth phosphoprotein, phosphodontin
Source: Proteome Sci. 2010 Feb 8;8:6. doi: 10.1186/1477-5956-8-6 (PMC2830187; doi:10.1186/1477-5956-8-6)
Supplement: Additional file 3 — Tooth matrix protein phosphorylation sites (xls-file). List of scores, phosphorylation site probabilities, possible kinase target motifs, charge, mass, mass errors and intensity of peptides from tooth matrix proteins as provided by MaxQuant identification and evaluation software. [file 1477-5956-8-6-S3.XLS]

## Sheet: Phospho (STY)Sites
KR Cleavage
Entry number	Position	Best Localization Raw File	Best Localization Scan Number	Best Identification Raw File	Best Identification Scan Number	Localization Prob	Score Diff	Number of Phospho (STY)	Amino Acid	Sequence Window	Motifs	Best Motif	Random Match	PEP	Mascot Score	PTM Score	Modified Sequence	Phospho (STY) Probabilities	Phospho (STY) Score Diffs	Charge	m/z	Mass Error [ppm]	Intensity
GLEAN3_00164	212	20090512_FT1_KhMa_SA_suteethP_KR2a	7390	20090512_FT1_KhMa_SA_suteethP_KR2a	7390	1	141.919	1	S	EPGFFGSFLREVT				2.56208e-18	43.97	166.7	_LSEPGFFGS(ph)FLR_	LSEPGFFGS(1)FLR	LS(-141.92)EPGFFGS(141.92)FLR	2	718.834	0.65217	123990
GLEAN3_02353	152	20090512_FT1_KhMa_SA_suteethP_KR3a	6403	20090512_FT1_KhMa_SA_suteethP_KR3a	6403	1	112.006	1	S	QIKDGLSAGLPAL				0.00208537	31.8	112.01	_DGLS(ph)AGLPALK_	DGLS(1)AGLPALK	DGLS(112.01)AGLPALK	2	561.284	1.0348	27563
GLEAN3_03345	181	20090512_FT1_KhMa_SA_suteethP_KR1a	6360	20090512_FT1_KhMa_SA_suteethP_KR3a	5815	1	64.8483	2	S	DLLGYLSAESGEK				6.08573e-91	55.95	241.58	_NDGDLLGYLS(ph)AES(ph)GEK_	NDGDLLGYLS(1)AES(1)GEK	NDGDLLGY(-64.85)LS(64.85)AES(121.93)GEK	2	914.358	2.7068	2160300
GLEAN3_03345	184	20090512_FT1_KhMa_SA_suteethP_KR3a	5815	20090512_FT1_KhMa_SA_suteethP_KR3a	5815	1	121.926	2	S	GYLSAESGEKLFD	CK1	CK1	0.081	6.08573e-91	55.95	241.58	_NDGDLLGYLS(ph)AES(ph)GEK_	NDGDLLGYLS(1)AES(1)GEK	NDGDLLGY(-52.37)LS(52.37)AES(121.93)GEK	2	914.358	2.1913	2160300
GLEAN3_10589	251	20090512_FT1_KhMa_SA_suteethP_KR3a	7107	20090512_FT1_KhMa_SA_suteethP_KR2a	6671	1	159.942	1	S	PIYIPVSVPRGRD				5.60116e-43	47.3	208.75	_PIYIPVS(ph)VPR_	PIYIPVS(1)VPR	PIY(-159.94)IPVS(159.94)VPR	2	610.826	2.3919	1466500
GLEAN3_13763	414	20090513_FT1_KhMa_SA_suteethP_KR3comb	9101	20090513_FT1_KhMa_SA_suteethP_KR3comb	9101	0.999939	42.1135	1	S	AMQPYGSDLDDDD				5.65309e-36	67.63	188.9	_EAM(ox)QPYGS(ph)DLDDDDFDF_	EAMQPYGS(1)DLDDDDFDF	EAMQPY(-42.11)GS(42.11)DLDDDDFDF	2	1038.36	-0.10248	1283600
GLEAN3_14308	199	20090513_FT1_KhMa_SA_suteethP_KR2comb	10301	20090512_FT1_KhMa_SA_suteethP_KR2a	6840	1	121.606	1	S	KVVILDSLEDFDT				5.35389e-216	61.04	243.15	_VVILDS(ph)LEDFDTNK_	VVILDS(1)LEDFDTNK	VVILDS(121.61)LEDFDT(-121.61)NK	2	844.395	-0.58313	221110
GLEAN3_14805	120	20090513_FT1_KhMa_SA_suteethP_KR2comb	3876	20090513_FT1_KhMa_SA_suteethP_KR2comb	3876	1	137.545	1	S	PPEKDMSVNQIAD	PLK1	PLK1	0.033462	3.90328e-06	69.26	137.54	_DM(ox)S(ph)VNQIADAR_	DMS(1)VNQIADAR	DMS(137.54)VNQIADAR	2	658.271	0.16047	199320
GLEAN3_15125	95	20090513_FT1_KhMa_SA_suteethP_KR1comb	5699	20090513_FT1_KhMa_SA_suteethP_KR1comb	5699	1	183.019	2	S	VGGDEESNLASLE	GSK3	GSK3	0.081	6.60983e-31	43.1	183.02	_EDVGGDEES(ph)NLAS(ph)LEGDK_	EDVGGDEES(1)NLAS(1)LEGDK	EDVGGDEES(183.02)NLAS(183.02)LEGDK	2	1012.37	-0.11599	71854
GLEAN3_15125	99	20090513_FT1_KhMa_SA_suteethP_KR1comb	5699	20090513_FT1_KhMa_SA_suteethP_KR1comb	5699	1	183.019	2	S	EESNLASLEGDKD	CK1	CK1	0.143	6.60983e-31	43.1	183.02	_EDVGGDEES(ph)NLAS(ph)LEGDK_	EDVGGDEES(1)NLAS(1)LEGDK	EDVGGDEES(183.02)NLAS(183.02)LEGDK	2	1012.37	-0.11599	71854
GLEAN3_15906	1243	20090513_FT1_KhMa_SA_suteethP_KR2comb	8098	20090513_FT1_KhMa_SA_suteethP_KR2comb	8098	0.99999	49.8674	1	S	LSVPQGSPLLSRC	GSK3	GSK3	0.081	0.00385598	60.5	104.52	_LSVPQGS(ph)PLLSR_	LSVPQGS(1)PLLSR	LS(-73.23)VPQGS(49.87)PLLS(-49.87)R	2	667.347	-0.1328	44379
GLEAN3_17588	321	20090513_FT1_KhMa_SA_suteethP_KR1comb	1679	20090513_FT1_KhMa_SA_suteethP_KR1comb	1679	1	136.961	1	S	KGVAGGSEDVGKG				6.79849e-06	60.48	136.96	_GVAGGS(ph)EDVGK_	GVAGGS(1)EDVGK	GVAGGS(136.96)EDVGK	2	528.224	1.09	49103
GLEAN3_17590;GLEAN3_22278	435	20090513_FT1_KhMa_SA_suteethP_KR1comb	2691	20090513_FT1_KhMa_SA_suteethP_KR1comb	2691	1	100.236	1	S	PSPAAPSAPRAPA				3.95364e-09	41.75	150.24	_APSPAAPS(ph)APR_	APSPAAPS(1)APR	APS(-100.24)PAAPS(100.24)APR	2	551.258	0.4443	95507
GLEAN3_18919	220	20090513_FT1_KhMa_SA_suteethP_KR1comb	2723	20090513_FT1_KhMa_SA_suteethP_KR1comb	2501	0.5	0	1	S	EQPKEISSGEEEQ	CK2	CK2	0.058	3.95364e-09	43.01	150.24	_(gl)EIS(ph)SGEEEQPK_	EIS(0.5)S(0.5)GEEEQPK	EIS(0)S(0)GEEEQPK	2	647.764	0.44748	1328
GLEAN3_18919	221	20090513_FT1_KhMa_SA_suteethP_KR2comb	2410	20090513_FT1_KhMa_SA_suteethP_KR1comb	2501	0.999783	36.6411	1	S	QPKEISSGEEEQP	CK2	CK2	0.058	3.95364e-09	43.01	150.24	_(gl)EISS(ph)GEEEQPK_	EISS(1)GEEEQPK	EIS(-36.64)S(36.64)GEEEQPK	2	647.764	-0.14461	6281000
GLEAN3_18919	187	20090513_FT1_KhMa_SA_suteethP_KR2comb	3414	20090512_FT1_KhMa_SA_suteethP_KR1a	2464	0.828086	7.0489	2	S	EQPKEISSGEEEQ	CK2	CK2	0.058	7.29119e-12	44.81	144.69	_EIS(ph)SGEEEQPNEISS(ph)GEGEEPK_	EIS(0.828)S(0.168)GEEEQPNEIS(0.172)S(0.832)GEGEEPK	EIS(7.05)S(-7.05)GEEEQPNEIS(-7.05)S(7.05)GEGEEPK	2	1260.98	0.043924	14875000
GLEAN3_18919	188	20090512_FT1_KhMa_SA_suteethP_KR2a	2536	20090512_FT1_KhMa_SA_suteethP_KR1a	3362	0.977585	16.3964	1	S	QPKEISSGEEEQP	CK2	CK2	0.058	0.00918229	37.52	101.92	_EISS(ph)GEEEQPNEISSGEGEEPK_	EIS(0.022)S(0.978)GEEEQPNEISSGEGEEPK	EIS(-16.4)S(16.4)GEEEQPNEIS(-61.29)S(-69.7)GEGEEPK	3	814.334	-0.4332	635560
GLEAN3_18919	198	20090513_FT1_KhMa_SA_suteethP_KR2comb	2375	20090513_FT1_KhMa_SA_suteethP_KR2comb	2466	0.915584	10.3528	1	S	EQPNEISSGEGEE	CK2	CK2	0.058	0.00030558	32.1	124.22	_EIS(ph)SGEGEEPK_	EIS(0.916)S(0.084)GEGEEPK	EIS(10.35)S(-10.35)GEGEEPK	2	621.25	0.57612	12916000
GLEAN3_18919	199	20090513_FT1_KhMa_SA_suteethP_KR2comb	2466	20090513_FT1_KhMa_SA_suteethP_KR2comb	2466	0.995942	23.8995	1	S	QPNEISSGEGEEP				0.00030558	32.1	124.22	_(gl)EISS(ph)GEGEEPK_	EIS(0.004)S(0.996)GEGEEPK	EIS(-23.9)S(23.9)GEGEEPK	2	612.245	-0.29662	12916000
GLEAN3_18919	242	20090512_FT1_KhMa_SA_suteethP_KR2a	2177	20090513_FT1_KhMa_SA_suteethP_KR2comb	4347	0.500583	0	2	S	EQPNEISSGEGEE	CK2	CK2	0.058	0.00110054	22.83	117.38	_EIS(ph)SGEGEEPKEIS(ph)SGEGEEPK_	EIS(0.501)S(0.501)GEGEEPKEIS(0.499)S(0.499)GEGEEPK	EIS(0)S(0)GEGEEPKEIS(0)S(0)GEGEEPK	3	821.994	0.55731	20378
GLEAN3_18919	243	20090513_FT1_KhMa_SA_suteethP_KR3comb	3804	20090513_FT1_KhMa_SA_suteethP_KR2comb	4347	0.944273	12.2974	2	S	QPNEISSGEGEEP				0.00110054	22.83	117.38	_(gl)EISS(ph)GEGEEPKEIS(ph)SGEGEEPK_	EIS(0.056)S(0.944)GEGEEPKEIS(0.5)S(0.5)GEGEEPK	EIS(-12.3)S(12.3)GEGEEPKEIS(0)S(0)GEGEEPK	3	815.991	-0.15105	5269700
GLEAN3_18919	253	20090512_FT1_KhMa_SA_suteethP_KR1a	2883	20090513_FT1_KhMa_SA_suteethP_KR2comb	4347	0.557856	1.01794	2	S	EEPKEISSGEGEE	CK2	CK2	0.058	0.00110054	22.83	117.38	_(gl)EISS(ph)GEGEEPKEIS(ph)SGEGEEPK_	EIS(0.442)S(0.558)GEGEEPKEIS(0.558)S(0.442)GEGEEPK	EIS(-1.02)S(1.02)GEGEEPKEIS(1.02)S(-1.02)GEGEEPK	2	1223.48	1.203	20378
GLEAN3_18919	254	20090512_FT1_KhMa_SA_suteethP_KR2a	4701	20090512_FT1_KhMa_SA_suteethP_KR2a	4701	0.816013	8.99899	1	S	EPKEISSGEGEEP				0.463794	21	31.86	_(gl)EISSGEGEEPKEISS(ph)GEGEEPK_	EIS(0.041)S(0.041)GEGEEPKEIS(0.103)S(0.816)GEGEEPK	EIS(-13.03)S(-13.03)GEGEEPKEIS(-9)S(9)GEGEEPK	3	789.335	0.96917	20378
GLEAN3_18919	409	20090513_FT1_KhMa_SA_suteethP_KR1comb	2378	20090513_FT1_KhMa_SA_suteethP_KR2comb	1391	0.5	0	1	S	EQPKEMSSGEEEE	CK2	CK2	0.058	0.000487226	33.6	122.28	_(gl)EMS(ph)SGEEEEPK_	EMS(0.5)S(0.5)GEEEEPK	EMS(0)S(0)GEEEEPK	2	657.234	1.2325	722410
GLEAN3_18919	410	20090513_FT1_KhMa_SA_suteethP_KR2comb	1391	20090513_FT1_KhMa_SA_suteethP_KR2comb	1391	0.998391	27.9269	1	S	QPKEMSSGEEEEP	CK2	CK2	0.058	0.000487226	33.6	122.28	_(gl)EM(ox)SS(ph)GEEEEPK_	EMS(0.002)S(0.998)GEEEEPK	EMS(-27.93)S(27.93)GEEEEPK	2	665.231	0.055001	722410
GLEAN3_18919	398	20090513_FT1_KhMa_SA_suteethP_KR3comb	679	20090513_FT1_KhMa_SA_suteethP_KR1comb	1262	0.915584	10.3528	1	S	EEPKEMSSGEEEQ	CK2	CK2	0.058	0.00443077	42.43	107.9	_EM(ox)S(ph)SGEEEQPK_	EMS(0.916)S(0.084)GEEEQPK	EMS(10.35)S(-10.35)GEEEQPK	2	673.745	-0.31297	316290
GLEAN3_18919	399	20090513_FT1_KhMa_SA_suteethP_KR2comb	2006	20090513_FT1_KhMa_SA_suteethP_KR1comb	1262	0.993409	21.7815	1	S	EPKEMSSGEEEQP	CK2	CK2	0.058	0.00443077	42.43	107.9	_(gl)EMSS(ph)GEEEQPK_	EMS(0.007)S(0.993)GEEEQPK	EMS(-21.78)S(21.78)GEEEQPK	2	656.742	0.69869	316290
GLEAN3_18919	76	20090512_FT1_KhMa_SA_suteethP_KR3a	1039	20090512_FT1_KhMa_SA_suteethP_KR1a	1202	0.720721	4.1173	1	S	EEPKEMSSGEGEE	CK2	CK2	0.058	0.00824659	31.66	88.268	_EMS(ph)SGEGEEQPK_	EMS(0.721)S(0.279)GEGEEQPK	EMS(4.12)S(-4.12)GEGEEQPK	2	694.258	-1.2879	326690
GLEAN3_18919	77	20090512_FT1_KhMa_SA_suteethP_KR1a	1202	20090512_FT1_KhMa_SA_suteethP_KR1a	1202	0.995208	23.174	1	S	EPKEMSSGEGEEQ				0.00824659	31.66	88.268	_(gl)EMSS(ph)GEGEEQPK_	EMS(0.005)S(0.995)GEGEEQPK	EMS(-23.17)S(23.17)GEGEEQPK	2	685.253	-0.70439	326690
GLEAN3_18919	276	20090512_FT1_KhMa_SA_suteethP_KR1a	1993	20090513_FT1_KhMa_SA_suteethP_KR1comb	1918	0.885132	8.87152	1	S	EQPKEMSSGEGYQ	CK2	CK2	0.058	0.000487226	43.74	122.28	_EMS(ph)SGEGYQPK_	EMS(0.885)S(0.115)GEGYQPK	EMS(8.87)S(-8.87)GEGY(-39.9)QPK	2	646.747	1.0178	9172900
GLEAN3_18919	277	20090513_FT1_KhMa_SA_suteethP_KR1comb	3072	20090513_FT1_KhMa_SA_suteethP_KR1comb	1918	0.991565	20.7024	1	S	QPKEMSSGEGYQP				0.000487226	43.74	122.28	_(gl)EMSS(ph)GEGYQPK_	EMS(0.008)S(0.992)GEGYQPK	EMS(-20.7)S(20.7)GEGY(-66.86)QPK	2	637.742	0.97884	9172900
GLEAN3_18919	43	20090512_FT1_KhMa_SA_suteethP_KR3a	1050	20090513_FT1_KhMa_SA_suteethP_KR3comb	2462	0.821678	6.63498	1	S	ELPQEMSSGQVEE				0.00208537	28.55	112.01	_EM(ox)S(ph)SGQVEEPK_	EMS(0.822)S(0.178)GQVEEPK	EMS(6.63)S(-6.63)GQVEEPK	2	658.757	-3.1623	5260100
GLEAN3_18919	44	20090513_FT1_KhMa_SA_suteethP_KR3comb	2462	20090513_FT1_KhMa_SA_suteethP_KR3comb	2462	0.99955	33.4679	1	S	LPQEMSSGQVEEP				0.00208537	28.55	112.01	_(gl)EMSS(ph)GQVEEPK_	EMSS(1)GQVEEPK	EMS(-33.47)S(33.47)GQVEEPK	2	641.755	0.60834	5260100
GLEAN3_18919	264	20090513_FT1_KhMa_SA_suteethP_KR1comb	3036	20090513_FT1_KhMa_SA_suteethP_KR2comb	1585	0.929856	11.2243	1	S	EEPKEMSSGQVEE				0.000466639	46.81	114.35	_EM(ox)S(ph)SGQVEEQPK_	EMS(0.93)S(0.07)GQVEEQPK	EMS(11.22)S(-11.22)GQVEEQPK	2	722.787	2.0131	2750000
GLEAN3_18919	265	20090513_FT1_KhMa_SA_suteethP_KR1comb	1639	20090513_FT1_KhMa_SA_suteethP_KR2comb	1585	0.997544	26.0863	1	S	EPKEMSSGQVEEQ				0.000466639	46.81	114.35	_(gl)EM(ox)SS(ph)GQVEEQPK_	EMS(0.002)S(0.998)GQVEEQPK	EMS(-26.09)S(26.09)GQVEEQPK	2	713.781	1.1125	2750000
GLEAN3_18919	365	20090513_FT1_KhMa_SA_suteethP_KR2comb	1609	20090513_FT1_KhMa_SA_suteethP_KR1comb	1797	0.989317	19.6662	1	S	EQPKEVSSGEGEQ	CK2	CK2	0.058	0.00208537	30.88	112.01	_(gl)EVS(ph)SGEGEQPK_	EVS(0.989)S(0.011)GEGEQPK	EVS(19.67)S(-19.67)GEGEQPK	2	604.745	0.54809	1197100
GLEAN3_18919	366	20090513_FT1_KhMa_SA_suteethP_KR2comb	1237	20090513_FT1_KhMa_SA_suteethP_KR1comb	1797	0.998602	28.5378	1	S	QPKEVSSGEGEQP				0.00208537	30.88	112.01	_EVSS(ph)GEGEQPK_	EVS(0.001)S(0.999)GEGEQPK	EVS(-28.54)S(28.54)GEGEQPK	2	613.75	-0.31735	1197100
GLEAN3_18919	376	20090513_FT1_KhMa_SA_suteethP_KR3comb	5101	20090513_FT1_KhMa_SA_suteethP_KR2comb	4916	0.92028	10.6235	1	S	EQPKEVSSGQVEE				0.00030558	35.19	124.22	_EVS(ph)SGQVEELK_	EVS(0.92)S(0.08)GQVEELK	EVS(10.62)S(-10.62)GQVEELK	2	642.79	1.4164	339210
GLEAN3_18919	377	20090513_FT1_KhMa_SA_suteethP_KR2comb	4916	20090513_FT1_KhMa_SA_suteethP_KR3comb	3709	0.999688	35.0575	1	S	QPKEVSSGQVEEL				6.79849e-06	59.33	136.96	_(gl)EVSS(ph)GQVEELK_	EVSS(1)GQVEELK	EVS(-35.06)S(35.06)GQVEELK	2	633.784	-0.39676	27185000
GLEAN3_18919	387	20090513_FT1_KhMa_SA_suteethP_KR1comb	1064	20090513_FT1_KhMa_SA_suteethP_KR1comb	1761	0.984952	18.1592	1	S	EELKGMSSGEQEE	CK2	CK2	0.058	0.00859013	27.61	94.358	_GM(ox)S(ph)SGEQEEPK_	GMS(0.985)S(0.015)GEQEEPK	GMS(18.16)S(-18.16)GEQEEPK	2	637.734	-0.57124	566140
GLEAN3_18919	388	20090513_FT1_KhMa_SA_suteethP_KR1comb	1761	20090513_FT1_KhMa_SA_suteethP_KR1comb	1761	0.996616	24.6913	1	S	ELKGMSSGEQEEP				0.00859013	27.61	94.358	_GMSS(ph)GEQEEPK_	GMS(0.003)S(0.997)GEQEEPK	GMS(-24.69)S(24.69)GEQEEPK	2	629.736	0.69414	566140
GLEAN3_22278	413	20090512_FT1_KhMa_SA_suteethP_KR1a	6035	20090512_FT1_KhMa_SA_suteethP_KR3a	5557	0.33306	0	1	S	QAPSGPSDSSEKQ	CK1	CK1	0.081	6.27397e-47	61.78	191.96	_APSAPVRPYAPAPAPQAPSGPS(ph)DSSEK_	APSAPVRPYAPAPAPQAPS(0.001)GPS(0.333)DS(0.333)S(0.333)EK	APS(-33.19)APVRPY(-39.87)APAPAPQAPS(-27.25)GPS(0)DS(0)S(0)EK	4	678.822	1.1403	275000
GLEAN3_22278	415	20090512_FT1_KhMa_SA_suteethP_KR3a	5557	20090512_FT1_KhMa_SA_suteethP_KR3a	5557	0.89605	9.50265	1	S	PSGPSDSSEKQGD				6.27397e-47	61.78	191.96	_APSAPVRPYAPAPAPQAPSGPSDS(ph)SEK_	APSAPVRPYAPAPAPQAPS(0.002)GPS(0.001)DS(0.896)S(0.1)EK	APS(-184.11)APVRPY(-180.82)APAPAPQAPS(-26.44)GPS(-27.95)DS(9.5)S(-9.5)EK	3	904.76	1.1522	3633400
GLEAN3_22278	416	20090513_FT1_KhMa_SA_suteethP_KR2comb	8073	20090512_FT1_KhMa_SA_suteethP_KR3a	5557	0.495662	0	1	S	SGPSDSSEKQGDT	CK1	CK1	0.081	6.27397e-47	61.78	191.96	_APSAPVRPYAPAPAPQAPSGPSDS(ph)SEK_	APSAPVRPYAPAPAPQAPSGPS(0.008)DS(0.496)S(0.496)EK	APS(-150.19)APVRPY(-156.41)APAPAPQAPS(-33.33)GPS(-17.69)DS(0)S(0)EK	3	904.76	-0.54163	3633400
GLEAN3_24991	144	20090513_FT1_KhMa_SA_suteethP_KR2comb	6887	20090513_FT1_KhMa_SA_suteethP_KR1comb	7065	1	159.718	1	S	ARARGPSLFGRIV	CAMK2;PKA/AKT	PKA/AKT	0.001764	3.18652e-21	30.56	177.95	_GPS(ph)LFGR_	GPS(1)LFGR	GPS(159.72)LFGR	2	407.186	-0.1871	263430
GLEAN3_05419	362	20090513_FT1_KhMa_SA_suteethP_KR2comb	5701	20090513_FT1_KhMa_SA_suteethP_KR1comb	5952	1	110.05	1	Y	RIIEDEYIAREGA	EGFR	EGFR	0.143838	0.00949915	25.55	126.15	_IIEDEY(ph)IAR_	IIEDEY(1)IAR	IIEDEY(110.05)IAR	2	601.279	-0.18266	158060
KRD Cleavage
Entry number	Position	Best Localization Raw File	Best Localization Scan Number	Best Identification Raw File	Best Identification Scan Number	Localization Prob	Score Diff	Number of Phospho (STY)	Amino Acid	Sequence Window	Motifs	Best Motif	Random Match	PEP	Mascot Score	PTM Score	Modified Sequence	Phospho (STY) Probabilities	Phospho (STY) Score Diffs	Charge	m/z	Mass Error [ppm]	Intensity
GLEAN3_10589	251	20090602_FT1_KhMa_SA_suteethP_KDR2a	9824	20090602_FT1_KhMa_SA_suteethP_KDR2a	9824	1	135.051	1	S	PIYIPVSVPRGRD				5.74466e-75	33.9	176.78	_PIYIPVS(ph)VPR_	PIYIPVS(1)VPR	PIY(-135.05)IPVS(135.05)VPR	2	610.826	0.18605	1324500
GLEAN3_15125	95	20090603_FT1_KhMa_SA_suteethP_KDR1comb	5816	20090603_FT1_KhMa_SA_suteethP_KDR1comb	5816	1	139.298	2	S	VGGDEESNLASLE	GSK3	GSK3	0.081	1.3651e-29	42.14	139.3	_EDVGGDEES(ph)NLAS(ph)LEGDK_	EDVGGDEES(1)NLAS(1)LEGDK	EDVGGDEES(139.3)NLAS(139.3)LEGDK	2	1012.37	-1.8971	53007
GLEAN3_15125	99	20090603_FT1_KhMa_SA_suteethP_KDR1comb	5816	20090603_FT1_KhMa_SA_suteethP_KDR1comb	5816	1	139.298	2	S	EESNLASLEGDKD	CK1	CK1	0.143	1.3651e-29	42.14	139.3	_EDVGGDEES(ph)NLAS(ph)LEGDK_	EDVGGDEES(1)NLAS(1)LEGDK	EDVGGDEES(139.3)NLAS(139.3)LEGDK	2	1012.37	-1.8971	53007
GLEAN3_17590;GLEAN3_22278	435	20090602_FT1_KhMa_SA_suteethP_KDR2b	1734	20090602_FT1_KhMa_SA_suteethP_KDR2b	1734	1	90.2413	1	S	PSPAAPSAPRAPA				6.70965e-10	38.99	124.22	_APSPAAPS(ph)APR_	APSPAAPS(1)APR	APS(-90.24)PAAPS(90.24)APR	2	551.258	-0.023427	82802
GLEAN3_18919	220	20090603_FT1_KhMa_SA_suteethP_KDR1comb	3124	20090603_FT1_KhMa_SA_suteethP_KDR1comb	2627	0.5	0	1	S	EQPKEISSGEEEQ	CK2	CK2	0.058	4.40475e-19	53.15	136.96	_EIS(ph)SGEEEQPK_	EIS(0.5)S(0.5)GEEEQPK	EIS(0)S(0)GEEEQPK	2	656.769	-0.028542	7513700
GLEAN3_18919	221	20090602_FT1_KhMa_SA_suteethP_KDR2a	2346	20090603_FT1_KhMa_SA_suteethP_KDR1comb	2627	0.999688	35.0575	1	S	QPKEISSGEEEQP	CK2	CK2	0.058	4.40475e-19	53.15	136.96	_(gl)EISS(ph)GEEEQPK_	EISS(1)GEEEQPK	EIS(-35.06)S(35.06)GEEEQPK	2	647.764	0.11202	7513700
GLEAN3_18919	187	20090603_FT1_KhMa_SA_suteethP_KDR2comb	3738	20090603_FT1_KhMa_SA_suteethP_KDR1comb	3866	0.851747	7.61118	2	S	EQPKEISSGEEEQ	CK2	CK2	0.058	1.62303e-86	68.21	174.14	_(gl)EIS(ph)SGEEEQPNEIS(ph)SGEGEEPK_	EIS(0.852)S(0.148)GEEEQPNEIS(0.919)S(0.081)GEGEEPK	EIS(7.61)S(-7.61)GEEEQPNEIS(10.57)S(-10.57)GEGEEPK	2	1251.98	0.12205	18951000
GLEAN3_18919	188	20090602_FT1_KhMa_SA_suteethP_KDR1b	3713	20090603_FT1_KhMa_SA_suteethP_KDR1comb	3866	0.89325	9.26131	2	S	QPKEISSGEEEQP	CK2	CK2	0.058	1.62303e-86	68.21	174.14	_EISS(ph)GEEEQPNEISS(ph)GEGEEPK_	EIS(0.107)S(0.893)GEEEQPNEIS(0.107)S(0.893)GEGEEPK	EIS(-9.26)S(9.26)GEEEQPNEIS(-9.26)S(9.26)GEGEEPK	3	840.989	-0.023	18951000
GLEAN3_18919	198	20090603_FT1_KhMa_SA_suteethP_KDR2comb	3738	20090603_FT1_KhMa_SA_suteethP_KDR1comb	3866	0.918773	10.5682	2	S	EQPNEISSGEGEE	CK2	CK2	0.058	1.62303e-86	68.21	174.14	_(gl)EIS(ph)SGEEEQPNEIS(ph)SGEGEEPK_	EIS(0.852)S(0.148)GEEEQPNEIS(0.919)S(0.081)GEGEEPK	EIS(7.61)S(-7.61)GEEEQPNEIS(10.57)S(-10.57)GEGEEPK	2	1251.98	0.12205	18951000
GLEAN3_18919	199	20090602_FT1_KhMa_SA_suteethP_KDR2a	2404	20090602_FT1_KhMa_SA_suteethP_KDR2a	2404	0.999783	36.6411	1	S	QPNEISSGEGEEP				4.40475e-19	42.28	136.96	_(gl)EISS(ph)GEGEEPK_	EISS(1)GEGEEPK	EIS(-36.64)S(36.64)GEGEEPK	2	612.245	0.24656	14680000
GLEAN3_18919	242	20090603_FT1_KhMa_SA_suteethP_KDR1comb	4927	20090602_FT1_KhMa_SA_suteethP_KDR1a	4550	0.509511	0.324438	2	S	EQPNEISSGEGEE	CK2	CK2	0.058	2.14579e-07	39.26	109.65	_EIS(ph)SGEGEEPKEISS(ph)GEGEEPK_	EIS(0.51)S(0.49)GEGEEPKEIS(0.49)S(0.51)GEGEEPK	EIS(0.32)S(-0.32)GEGEEPKEIS(-0.32)S(0.32)GEGEEPK	3	821.994	0.12437	1626400
GLEAN3_18919	243	20090602_FT1_KhMa_SA_suteethP_KDR1a	4550	20090602_FT1_KhMa_SA_suteethP_KDR1a	4550	0.89325	9.26131	2	S	QPNEISSGEGEEP				2.14579e-07	39.26	109.65	_EISS(ph)GEGEEPKEISS(ph)GEGEEPK_	EIS(0.107)S(0.893)GEGEEPKEIS(0.107)S(0.893)GEGEEPK	EIS(-9.26)S(9.26)GEGEEPKEIS(-9.26)S(9.26)GEGEEPK	3	821.994	1.1157	1626400
GLEAN3_18919	253	20090603_FT1_KhMa_SA_suteethP_KDRcomb	4830	20090602_FT1_KhMa_SA_suteethP_KDR1a	4550	0.500002	0	2	S	EEPKEISSGEGEE	CK2	CK2	0.058	2.14579e-07	39.26	109.65	_EISS(ph)GEGEEPKEIS(ph)SGEGEEPK_	EIS(0.121)S(0.879)GEGEEPKEIS(0.5)S(0.5)GEGEEPK	EIS(-8.61)S(8.61)GEGEEPKEIS(0)S(0)GEGEEPK	3	821.994	0.62445	1626400
GLEAN3_18919	254	20090602_FT1_KhMa_SA_suteethP_KDR1a	4550	20090602_FT1_KhMa_SA_suteethP_KDR1a	4550	0.89325	9.26131	2	S	EPKEISSGEGEEP				2.14579e-07	39.26	109.65	_EISS(ph)GEGEEPKEISS(ph)GEGEEPK_	EIS(0.107)S(0.893)GEGEEPKEIS(0.107)S(0.893)GEGEEPK	EIS(-9.26)S(9.26)GEGEEPKEIS(-9.26)S(9.26)GEGEEPK	3	821.994	1.1157	1626400
GLEAN3_18919	99	20090603_FT1_KhMa_SA_suteethP_KDR3comb	1372	20090603_FT1_KhMa_SA_suteethP_KDR1comb	2328	0.854545	7.69008	1	S	EQPKEISSGEGEQ	CK2	CK2	0.058	6.70965e-10	25.98	124.22	_EIS(ph)SGEGEQPK_	EIS(0.855)S(0.145)GEGEQPK	EIS(7.69)S(-7.69)GEGEQPK	2	620.758	-1.1696	7840700
GLEAN3_18919	100	20090603_FT1_KhMa_SA_suteethP_KDR1comb	2328	20090603_FT1_KhMa_SA_suteethP_KDR1comb	2328	0.995942	23.8995	1	S	QPKEISSGEGEQP				6.70965e-10	25.98	124.22	_(gl)EISS(ph)GEGEQPK_	EIS(0.004)S(0.996)GEGEQPK	EIS(-23.9)S(23.9)GEGEQPK	2	611.753	0.15963	7840700
GLEAN3_18919	43	20090602_FT1_KhMa_SA_suteethP_KDR2a	1618	20090603_FT1_KhMa_SA_suteethP_KDR2comb	1643	0.995179	23.1478	1	S	ELPQEMSSGQVEE				3.49708e-09	41.57	122.28	_(gl)EM(ox)S(ph)SGQVEEPK_	EMS(0.995)S(0.005)GQVEEPK	EMS(23.15)S(-23.15)GQVEEPK	2	649.752	-0.87415	1595100
GLEAN3_18919	44	20090603_FT1_KhMa_SA_suteethP_KDR2comb	1643	20090603_FT1_KhMa_SA_suteethP_KDR2comb	1643	0.998391	27.9269	1	S	LPQEMSSGQVEEP				3.49708e-09	41.57	122.28	_(gl)EM(ox)SS(ph)GQVEEPK_	EMS(0.002)S(0.998)GQVEEPK	EMS(-27.93)S(27.93)GQVEEPK	2	649.752	-0.32824	1595100
GLEAN3_18919	264	20090602_FT1_KhMa_SA_suteethP_KDR2a	3373	20090602_FT1_KhMa_SA_suteethP_KDR2a	3373	0.948758	12.6753	1	S	EEPKEMSSGQVEE				0.00349956	34.11	100.94	_EMS(ph)SGQVEEQPK_	EMS(0.949)S(0.051)GQVEEQPK	EMS(12.68)S(-12.68)GQVEEQPK	2	714.789	0.19902	945850
GLEAN3_18919	265	20090602_FT1_KhMa_SA_suteethP_KDR1a	2821	20090602_FT1_KhMa_SA_suteethP_KDR2a	3373	0.984233	17.9534	1	S	EPKEMSSGQVEEQ				0.00349956	34.11	100.94	_EMSS(ph)GQVEEQPK_	EMS(0.016)S(0.984)GQVEEQPK	EMS(-17.95)S(17.95)GQVEEQPK	2	714.789	-0.018811	945850
GLEAN3_18919	376	20090603_FT1_KhMa_SA_suteethP_KDR2comb	5712	20090602_FT1_KhMa_SA_suteethP_KDR1b	4956	0.833703	7.00127	1	S	EQPKEVSSGQVEE				6.14054e-22	59.54	137.54	_EVS(ph)SGQVEELK_	EVS(0.834)S(0.166)GQVEELK	EVS(7)S(-7)GQVEELK	2	642.79	-0.88505	54476000
GLEAN3_18919	377	20090602_FT1_KhMa_SA_suteethP_KDR2a	4964	20090602_FT1_KhMa_SA_suteethP_KDR1b	4956	0.999688	35.0575	1	S	QPKEVSSGQVEEL				6.14054e-22	59.54	137.54	_(gl)EVSS(ph)GQVEELK_	EVSS(1)GQVEELK	EVS(-35.06)S(35.06)GQVEELK	2	633.784	0.049516	54476000
GLEAN3_18919	387	20090602_FT1_KhMa_SA_suteethP_KDR1b	1310	20090602_FT1_KhMa_SA_suteethP_KDR1b	2262	0.899522	9.51939	1	S	EELKGMSSGEQEE	CK2	CK2	0.058	3.49708e-09	26.31	122.28	_GM(ox)S(ph)SGEQEEPK_	GMS(0.9)S(0.1)GEQEEPK	GMS(9.52)S(-9.52)GEQEEPK	2	637.734	-1.0267	784210
GLEAN3_18919	388	20090603_FT1_KhMa_SA_suteethP_KDR2comb	2362	20090602_FT1_KhMa_SA_suteethP_KDR1b	2262	0.98915	19.5983	1	S	ELKGMSSGEQEEP				3.49708e-09	26.31	122.28	_GMSS(ph)GEQEEPK_	GMS(0.011)S(0.989)GEQEEPK	GMS(-19.6)S(19.6)GEQEEPK	2	629.736	-0.6733	784210
GLEAN3_22278	413	20090603_FT1_KhMa_SA_suteethP_KDR3comb	5416	20090602_FT1_KhMa_SA_suteethP_KDR2a	7295	0.472612	0	1	S	QAPSGPSDSSEKQ	CK1	CK1	0.081	1.0129e-300	82.43	242.18	_APSAPVRPYAPAPAPQAPSGPS(ph)DSSEK_	APSAPVRPYAPAPAPQAPS(0.001)GPS(0.473)DS(0.473)S(0.054)EK	APS(-128)APVRPY(-132.83)APAPAPQAPS(-26.15)GPS(0)DS(0)S(-9.45)EK	3	904.76	-0.81355	3424000
GLEAN3_22278	415	20090602_FT1_KhMa_SA_suteethP_KDR2a	7295	20090602_FT1_KhMa_SA_suteethP_KDR2a	7295	0.909109	10.4007	1	S	PSGPSDSSEKQGD				1.0129e-300	82.43	242.18	_APSAPVRPYAPAPAPQAPSGPSDS(ph)SEK_	APSAPVRPYAPAPAPQAPSGPS(0.008)DS(0.909)S(0.083)EK	APS(-233.45)APVRPY(-224.89)APAPAPQAPS(-38.76)GPS(-20.63)DS(10.4)S(-10.4)EK	3	904.76	-0.10099	3424000
GLEAN3_22278	416	20090603_FT1_KhMa_SA_suteethP_KDRcomb	7368	20090602_FT1_KhMa_SA_suteethP_KDR2a	7295	0.711684	6.94374	1	S	SGPSDSSEKQGDT	CK1	CK1	0.081	1.0129e-300	82.43	242.18	_APSAPVRPYAPAPAPQAPSGPSDSS(ph)EK_	APSAPVRPYAPAPAPQAPS(0.001)GPS(0.144)DS(0.144)S(0.712)EK	APS(-46.75)APVRPY(-57.05)APAPAPQAPS(-30.76)GPS(-6.94)DS(-6.94)S(6.94)EK	4	678.822	-0.15475	3424000
GLEAN3_24991	144	20090603_FT1_KhMa_SA_suteethP_KDR3comb	5025	20090603_FT1_KhMa_SA_suteethP_KDR1comb	6676	1	111.827	1	S	ARARGPSLFGRIV	CAMK2;PKA/AKT	PKA/AKT	0.001764	1.70792e-26	27.72	142.72	_GPS(ph)LFGR_	GPS(1)LFGR	GPS(111.83)LFGR	2	407.186	-0.73675	192490
GLEAN3_10288	345	20090603_FT1_KhMa_SA_suteethP_KDR1comb	5456	20090603_FT1_KhMa_SA_suteethP_KDR1comb	5456	0.999999	61.3761	1	T	RVLGTGTLDRQTR				3.46377e-14	37.28	130.93	_VLGTGT(ph)LDR_	VLGTGT(1)LDR	VLGT(-61.38)GT(61.38)LDR	2	506.247	-0.11407	173100
